# Supplementary material for: Mouth-clicks used by blind expert human echolocators – signal description and model based signal synthesis
Source: PLoS Comput Biol. 2017 Aug 31;13(8):e1005670. doi: 10.1371/journal.pcbi.1005670 (PMC5578488; doi:10.1371/journal.pcbi.1005670)
Supplement: S1 Table — Labelling of angles as in Fig 3, Fig 4 and Fig 5. (XLSX) [file pcbi.1005670.s001.xlsx]

## Sheet: Click Numbers
	EE1	EE1	EE2	EE2	EE3	EE3				EE1	EE2	EE3
Dist	100	40	100	40	100	40			Dist	40	40	40
Azimuth									Elevation
180	43	43	56	60	30	26			-40	29	33	20
170	55	40	74	52	27	25			-30	30	35	20
160	41	42	44	58	28	26			-20	30	33	20
150	40	41	50	53	27	28			-10	30	35	20
140	40	34	56	58	25	27			0	32	69	40
130	43	42	58	51	28	28			10	31	35	20
120	40	44	43	48	28	31			20	32	46	20
110	45	42	49	57	30	26			30	32	47	20
100	43	42	45	51	29	28			40	31	40	20
90	44	40	44	49	31	27			50	36	35	20
80	40	40	45	52	30	28			60	38	35	20
70	44	43	53	46	29	26			70	37	36	20
60	44	45	49	52	30	30			80	35	35	20
50	46	42	57	51	30	28			90	39	38	20
40	42	41	57	48	29	28			100	30	37	20
30	42	41	59	50	30	26			110	29	35	20
20	43	42	62	50	30	26			120	36	43	19
10	43	42	45	49	29	28			130	42	40	19
0	84	50	110	56	52	23			140	36	43	20
-10	84	45	92	47	20	28			150	33	41	20
-20	40	45	108	50	31	28			160	35	41	20
-30	42	44	48	53	27	28			170	33	35	20
-40	43	44	45	59	28	26			180	31	33	20
-50	40	41	46	54	26	28			-170	34	50	22
-60	40	45	46	49	24	27			-160	29	39	20
-70	42	42	46	45	30	20			-150	26	40	20
-80	44	50	45	45	28	28			-140	29	36	20
-90	43	47	45	48	30	28
Total	1280	1199	1577	1441	816	756				885	1065	560
