# Supplementary material for: Mouth-clicks used by blind expert human echolocators – signal description and model based signal synthesis
Source: PLoS Comput Biol. 2017 Aug 31;13(8):e1005670. doi: 10.1371/journal.pcbi.1005670 (PMC5578488; doi:10.1371/journal.pcbi.1005670)
Supplement: S2 Table — Labelling of angles as in Fig 3 and Fig 5. (XLSX) [file pcbi.1005670.s002.xlsx]

## Sheet: Sheet1
Azimuth
EE	Dist	180	170	160	150	140	130	120	110	100	90	80	70	60	50	40	30	20	10	0	-10	-20	-30	-40	-50	-60	-70	-80	-90
1	40	-12.545	-15.1629	-11.4675	-9.10577	-8.52191	-4.81091	-3.41732	-2.58538	-1.51846	-1.99	-0.781607	-1.04157	-0.487266	0.33717	0.222673	0.605499	1.06446	2.03609	2.55179	2.1393	1.97966	1.84275	1.62941	1.08513	0.735173	0.61269	-0.328583	-1.01572
1	100	-19.7323	-20.8113	-21.4087	-17.6933	-16.1685	-16.5192	-14.7656	-12.4515	-11.1874	-9.85825	-8.40567	-8.13952	-8.6209	-8.08099	-7.6278	-6.53348	-6.19807	-5.77699	-5.49821	-5.35902	-5.42041	-5.59209	-6.00982	-6.40488	-7.49537	-8.34341	-8.44398	-9.06894
2	40	-17.6794	-18.3774	-14.7863	-9.82534	-8.61434	-8.97122	-9.4125	-8.42541	-2.68509	-1.25901	-0.681247	-1.02147	-0.980069	-0.121891	0.0335269	1.13419	1.95581	2.02728	2.69448	2.34784	1.92587	1.83641	0.593162	1.16174	0.377556	0.809849	-1.67904	-3.54666
2	100	-21.6854	-25.4059	-22.0961	-16.9304	-15.7861	-14.8832	-13.0396	-13.4732	-11.9342	-12.9391	-10.4846	-9.37155	-8.27848	-7.61755	-8.30407	-8.03922	-7.33033	-5.88984	-5.78287	-5.53387	-6.29129	-6.53069	-6.25105	-7.64937	-6.71464	-8.84815	-10.4296	-12.8655
3	40	-18.2939	-20.1854	-18.7276	-14.8328	-14.6637	-13.7236	-11.0986	-8.99162	-6.56925	-4.48603	-3.57489	-1.78618	-0.410415	0.992564	1.77291	2.66034	3.04189	2.75552	2.62515	1.71405	1.31371	0.288904	-0.555843	-0.629778	-2.91653	-4.38051	-5.86766	-7.73401
3	100	-25.9358	-28.8943	-25.1356	-23.1804	-23.0285	-19.1975	-18.5797	-14.7969	-14.5204	-12.7662	-11.335	-9.64592	-8.46305	-7.93305	-6.79362	-5.79708	-5.73138	-5.42129	-5.75083	-5.57491	-6.00765	-6.72171	-7.50874	-8.63446	-9.37823	-10.3194	-10.3812	-14.4205
Elevation
EE		-40	-30	-20	-10	0	10	20	30	40	50	60	70	80	90	100	110	120	130	140	150	160	170	180	-170	-160	-150	-140
1		1.0049	2.62939	2.58944	3.29567	3.8658	3.33025	2.11082	1.52883	0.0984303	-0.808197	-1.10328	-1.55392	-1.61943	-2.9882	-5.74866	-6.79929	-9.17953	-10.0018	-11.5269	-13.1725	-15.8097	-16.3228	-15.7549	-18.4503	-19.3521	-18.8008	-20.2245
2		5.8796	6.71039	5.18965	4.47802	4.28493	3.89349	4.36859	4.03794	3.83872	3.22104	2.89785	1.76115	0.56379	-2.04353	-3.22866	-4.29585	-4.4778	-5.52473	-7.07362	-8.1397	-9.03658	-10.7144	-12.4065	-14.9986	-15.2006	-15.1642	-16.278
3		-3.73819	-2.81599	-3.34758	-2.96938	-3.33508	-3.46113	-4.13394	-5.10889	-6.87593	-7.09391	-7.93125	-8.24515	-9.25014	-11.2775	-11.9387	-14.3112	-16.2343	-16.6013	-18.3751	-19.6741	-20.3633	-21.4697	-23.5491	-25.642	-25.793	-27.0434	-27.8626
