# Supplementary material for: Mouth-clicks used by blind expert human echolocators – signal description and model based signal synthesis
Source: PLoS Comput Biol. 2017 Aug 31;13(8):e1005670. doi: 10.1371/journal.pcbi.1005670 (PMC5578488; doi:10.1371/journal.pcbi.1005670)
Supplement: S3 Table — Labelling of angles as in Fig 3, Fig 4 and Fig 5. (XLSX) [file pcbi.1005670.s003.xlsx]

## Sheet: Frequency_Azimuth
EE	1						1						2						2						3						3
Distance (cm)	40						100						40						100						40						100
		Frequency Band (kHz)						Frequency Band (kHz)						Frequency Band (kHz)						Frequency Band (kHz)						Frequency Band (kHz)						Frequency Band (kHz)
	Azimuth (degrees)	0.1 - 2	2 - 4	4 - 8	8 - 16		Azimuth (degrees)	0.1 - 2	2 - 4	4 - 8	8 - 16		Azimuth (degrees)	0.1 - 2	2 - 4	4 - 8	8 - 16		Azimuth (degrees)	0.1 - 2	2 - 4	4 - 8	8 - 16		Azimuth (degrees)	0.1 - 2	2 - 4	4 - 8	8 - 16		Azimuth (degrees)	0.1 - 2	2 - 4	4 - 8	8 - 16
	180	-27.4621	-18.553	-30.8375	-51.1317		180	-26.3968	-12.7955	-23.2288	-46.5895		180	-20.8745	-19.9069	-41.8795	-55.1437		180	-16.2332	-18.0575	-41.4115	-54.2374		180	-21.6883	-19.6512	-30.1944	-47.0029		180	-23.4549	-18.9074	-31.224	-44.5322
	170	-27.3064	-19.0076	-27.3411	-46.7331		170	-27.3032	-14.2623	-26.3495	-44.8842		170	-22.863	-21.4413	-40.5333	-49.5917		170	-21.1975	-26.036	-42.4251	-49.7294		170	-22.1592	-21.4223	-35.6919	-41.372		170	-25.379	-23.5889	-32.2495	-38.6338
	160	-25.6529	-15.2153	-22.1835	-42.774		160	-28.7419	-16.5654	-23.2492	-43.1136		160	-18.6425	-16.4112	-38.2215	-47.6346		160	-19.0136	-18.4783	-40.4012	-45.9242		160	-23.7475	-20.0842	-30.7349	-41.1954		160	-26.7287	-21.4555	-27.1028	-33.9435
	150	-23.0741	-11.9955	-19.6844	-39.9489		150	-25.5137	-11.9418	-21.2507	-40.9357		150	-11.6232	-12.8193	-35.9866	-43.5069		150	-14.1697	-12.7037	-37.731	-44.9445		150	-19.6336	-14.5853	-27.1416	-31.2326		150	-24.058	-16.356	-24.2891	-32.9421
	140	-22.6281	-13.4618	-17.4494	-34.9345		140	-24.4633	-11.0268	-20.6134	-38.5701		140	-10.6025	-11.3869	-32.1397	-41.9449		140	-11.3369	-13.1673	-33.1791	-40.8165		140	-18.5775	-16.3985	-23.7979	-28.4022		140	-21.4616	-15.8363	-21.9828	-29.4932
	130	-23.8937	-8.93468	-14.0541	-33.397		130	-24.8225	-11.953	-20.7059	-38.5742		130	-9.40001	-12.2828	-29.5445	-35.8735		130	-8.80788	-13.8862	-31.7854	-38.3313		130	-19.7285	-17.2433	-21.648	-28.7343		130	-16.9861	-17.0878	-16.3806	-24.4096
	120	-21.7253	-6.69605	-14.0351	-32.2061		120	-22.56	-10.2692	-15.3766	-35.141		120	-10.3431	-12.9728	-28.3017	-33.6097		120	-7.93535	-14.1656	-29.8558	-38.9323		120	-15.9906	-13.9411	-15.1281	-25.3698		120	-18.1962	-17.8519	-18.9037	-23.9383
	110	-22.6436	-5.87832	-13.4917	-34.3804		110	-23.3649	-6.92068	-11.4979	-32.9218		110	-11.1637	-9.70766	-23.6645	-30.7689		110	-8.8311	-14.3737	-28.4756	-37.328		110	-17.1424	-10.6501	-17.0247	-24.8142		110	-18.1234	-12.7098	-12.6436	-19.5352
	100	-25.0624	-4.4736	-12.7412	-30.6314		100	-24.1055	-7.35488	-13.3756	-32.0884		100	-7.17428	-2.85663	-22.5693	-26.9616		100	-7.30564	-16.3156	-28.6018	-33.4134		100	-18.2735	-8.36974	-13.8589	-18.6911		100	-16.825	-9.45178	-12.0494	-20.128
	90	-22.2912	-5.4505	-11.0644	-28.6978		90	-23.717	-5.1487	-11.3843	-29.8048		90	-4.12038	-2.29227	-19.6458	-27.7948		90	-8.27697	-10.5926	-25.5735	-32.2497		90	-16.2278	-8.84662	-11.071	-16.3218		90	-16.5402	-6.23778	-12.5717	-18.4347
	80	-20.8383	-4.83368	-8.87383	-27.3763		80	-22.1213	-3.44723	-11.4965	-28.0653		80	-4.30729	-4.15665	-22.9635	-27.8516		80	-7.21648	-8.6097	-25.6827	-30.6511		80	-16.7043	-6.11031	-10.7211	-16.9942		80	-16.3051	-7.85138	-9.888	-16.9386
	70	-22.1487	-5.11198	-9.91998	-26.5513		70	-23.9685	-3.61369	-10.072	-27.277		70	-2.41555	-3.97774	-19.5443	-25.6183		70	-4.88972	-8.47668	-23.106	-29.9939		70	-13.993	-4.76265	-9.02507	-14.1514		70	-12.881	-4.80656	-5.3894	-13.9566
	60	-20.9775	-5.32462	-12.1925	-27.0486		60	-22.6282	-4.70747	-9.3183	-25.4099		60	-3.67377	-6.10192	-17.7966	-21.7004		60	-4.55714	-6.23388	-21.2159	-28.0903		60	-16.2693	-6.31241	-8.40844	-12.5783		60	-13.5466	-4.37477	-7.74769	-11.8419
	50	-18.3484	-3.65526	-10.383	-24.2681		50	-20.091	-3.62728	-8.95203	-25.6994		50	-4.02238	-2.81822	-14.053	-20.4647		50	-3.18918	-5.06912	-18.7362	-24.7718		50	-14.6218	-5.59704	-6.4902	-12.0002		50	-12.0958	-3.31982	-6.40246	-11.2027
	40	-22.3497	-5.46767	-12.3916	-24.7817		40	-19.7685	-3.98251	-8.42072	-23.3083		40	-5.00734	-4.44147	-17.5206	-21.1071		40	-2.59378	-6.45246	-18.8226	-23.814		40	-12.1458	-1.16615	-5.95014	-9.69473		40	-13.2847	-3.94137	-8.09867	-10.3318
	30	-20.2008	-3.92274	-9.69765	-20.1903		30	-18.0958	-0.89697	-8.54833	-23.4633		30	-5.33898	-1.61103	-13.7034	-16.7617		30	-3.80795	-3.61336	-15.3066	-20.8199		30	-13.8239	-1.90066	-7.44925	-8.29902		30	-12.8725	-3.18502	-6.30996	-8.86682
	20	-21.9839	-5.12373	-10.8975	-23.7388		20	-17.8586	-2.08014	-7.98333	-20.0457		20	-4.09804	0	-16.0436	-17.7361		20	-4.17212	-2.85122	-16.2106	-20.9453		20	-12.6117	-1.29898	-5.8934	-7.76478		20	-11.2105	-0.209707	-6.3964	-9.02021
	10	-18.0953	-1.35262	-7.68302	-18.8129		10	-18.7347	-1.36221	-8.27704	-19.1418		10	-4.75534	-0.117916	-16.0875	-17.8845		10	-3.37123	0	-15.3023	-17.5319		10	-12.5642	-0.404096	-6.40482	-9.2198		10	-12.6248	-2.57387	-6.26971	-9.36677
	0	-18.4392	-2.64702	-7.49832	-15.0097		0	-18.845	-0.152535	-6.91649	-16.6847		0	-2.77278	-4.42049	-17.047	-14.7225		0	-4.55003	-2.53292	-17.2476	-18.0607		0	-10.9683	0	-7.63126	-7.61613		0	-11.0694	0	-4.94737	-8.99271
	-10	-17.5083	0	-5.05534	-16.9973		-10	-19.4523	-1.42683	-6.65938	-17.43		-10	-2.50905	-3.01791	-18.6868	-14.7268		-10	-4.98396	-0.399976	-16.6903	-15.2148		-10	-12.0271	-3.09701	-10.3132	-9.2675		-10	-11.6869	-1.49794	-6.66702	-8.25973
	-20	-21.6127	-3.53521	-9.97356	-19.3098		-20	-18.2112	-1.07523	-6.79496	-16.8578		-20	-1.23288	-2.58989	-16.8395	-16.3472		-20	-2.82849	-2.28089	-17.7342	-17.1624		-20	-10.3963	-0.613322	-10.7991	-9.32941		-20	-11.4119	-2.09204	-4.87111	-9.83826
	-30	-17.9387	-1.73443	-7.74333	-22.3982		-30	-17.1312	0	-6.81742	-18.9412		-30	-3.34452	-5.09454	-22.0925	-19.8462		-30	-4.73199	-7.3345	-21.5356	-18.8701		-30	-12.1849	-2.06954	-11.0029	-8.91492		-30	-13.3318	-3.10548	-6.2338	-8.38847
	-40	-17.3824	-0.541099	-6.06803	-22.6068		-40	-17.3072	-0.856137	-7.04324	-17.4928		-40	-4.28782	-7.57492	-22.3011	-20.1767		-40	-1.68356	-6.57384	-19.6064	-19.2		-40	-10.8343	-0.324525	-10.2838	-9.98231		-40	-13.8287	-5.39465	-4.39046	-11.4524
	-50	-18.9899	-2.47906	-8.49236	-23.414		-50	-17.904	-1.67826	-8.43847	-18.1008		-50	-2.39438	-11.3507	-23.5429	-22.5781		-50	-2.30036	-3.80643	-20.2879	-21.7356		-50	-17.8831	-7.95246	-9.50638	-13.0705		-50	-13.6469	-7.10369	-6.24979	-11.372
	-60	-17.9474	-2.51641	-8.49443	-22.6349		-60	-18.0263	-2.39907	-8.80938	-20.2177		-60	-2.88861	-12.2423	-26.9033	-26.0367		-60	-3.32318	-5.67079	-24.642	-26.7234		-60	-14.1667	-6.84378	-10.0637	-13.5757		-60	-14.0305	-7.44977	-5.56805	-12.0364
	-70	-19.2055	-2.36693	-10.2873	-21.9332		-70	-18.5928	-3.3747	-8.62257	-23.2106		-70	-3.33075	-9.57303	-28.0529	-28.9846		-70	-5.23922	-4.8055	-25.8631	-28.0829		-70	-17.7162	-9.59088	-14.9181	-16.8864		-70	-13.9109	-3.90302	-10.1328	-13.8409
	-80	-18.8355	-2.80508	-9.14338	-24.0761		-80	-20.8767	-4	-8.78008	-27.1518		-80	-4.17235	-7.51038	-27.8115	-30.992		-80	-7.51606	-6.46291	-26.1585	-31.7511		-80	-16.7745	-7.61238	-13.4055	-17.2588		-80	-15.8783	-7.90515	-9.86763	-17.421
	-90	-20.8269	-3.53908	-8.92147	-25.1447		-90	-21.6392	-4.77549	-11.0848	-27.6928		-90	-8.40532	-8.40005	-28.7148	-33.4811		-90	-8.72921	-9.65648	-29.3186	-33.6734		-90	-19.0641	-11.9071	-15.1951	-20.0703		-90	-17.1619	-9.15834	-16.3922	-20.744

## Sheet: Frequency_Elevation
EE	1						2						3
Distance (cm)	40						40						40
		Frequency Band (kHz)						Frequency Band (kHz)						Frequency Band (kHz)
	Elevation(degrees)	0.1 - 2	2 - 4	4 - 8	8 - 16		Elevation(degrees)	0.1 - 2	2 - 4	4 - 8	8 - 16		Elevation(degrees)	0.1 - 2	2 - 4	4 - 8	8 - 16
	-40	-16.9639	-2.55529	-5.85499	-19.6195		-40	-2.96682	-7.23112	-17.5212	-18.0587		-40	-10.732	-4.27042	-9.46219	-14.6321
	-30	-16.9728	0	-6.3961	-18.6611		-30	0	-5.83831	-17.9768	-18.7547		-30	-9.2372	-4.76321	-9.80781	-11.4245
	-20	-16.8255	-1.33278	-7.48591	-15.8878		-20	-1.61502	-7.41766	-21.1514	-15.9791		-20	-11.2888	-3.38773	-10.483	-15.1302
	-10	-16.9433	-0.98433	-6.94139	-15.529		-10	-2.22006	-11.6353	-18.4632	-16.8579		-10	-8.15026	0	-9.43247	-13.3352
	0	-16.628	-1.91811	-6.3959	-15.71		0	-4.93849	-7.04774	-19.2457	-16.933		0	-10.0502	-1.46718	-11.7477	-11.8036
	10	-16.8738	-1.5229	-4.95285	-17.7359		10	-3.90735	-13.1764	-15.2436	-16.8848		10	-8.84371	-4.18997	-10.8247	-14.0673
	20	-17.1606	-1.32272	-4.6496	-18.566		20	-1.69627	-8.164	-15.6337	-17.2206		20	-9.60459	-3.81452	-11.938	-16.2337
	30	-16.457	-4.12978	-5.14815	-17.8048		30	-2.85246	-8.56611	-18.3719	-21.9265		30	-9.52218	-3.81266	-12.2614	-14.3946
	40	-17.3018	-4.96749	-7.58095	-18.783		40	-3.65826	-6.33322	-22.3987	-20.7532		40	-13.5374	-9.16972	-16.7209	-17.38
	50	-20.5517	-3.85381	-8.10807	-18.5932		50	-3.26072	-7.8605	-18.5302	-21.3968		50	-12.4537	-8.33839	-16.8314	-20.343
	60	-19.6835	-3.68557	-10.7797	-25.2336		60	-6.04969	-11.1317	-23.1077	-24.0064		60	-16.0831	-9.80373	-18.4702	-21.9631
	70	-20.0971	-4.75903	-11.4382	-23.9414		70	-6.57412	-9.30584	-19.5599	-27.148		70	-15.2193	-8.61988	-18.5574	-24.5045
	80	-20.6967	-4.81233	-11.1188	-28.1125		80	-6.01272	-9.52555	-19.8452	-26.481		80	-16.8602	-10.0059	-15.2755	-24.6732
	90	-23.2761	-7.27246	-11.9077	-27.7844		90	-8.44141	-10.9735	-25.4384	-31.7412		90	-19.8602	-12.8618	-18.4128	-22.0118
	100	-26.6902	-7.59926	-14.9641	-33.6304		100	-9.75559	-12.019	-27.5949	-34.6644		100	-18.7012	-10.5861	-19.2343	-29.7201
	110	-24.7725	-10.0168	-17.5442	-35.0534		110	-10.6791	-15.6581	-28.8037	-37.5257		110	-20.8592	-15.2763	-23.7429	-31.6002
	120	-22.2654	-10.4895	-20.9217	-39.6752		120	-10.9435	-17.4761	-33.7948	-42.1307		120	-21.8903	-16.5647	-22.1339	-35.3644
	130	-24.7331	-11.6646	-22.5037	-43.538		130	-11.4093	-18.7665	-39.6395	-46.0067		130	-21.9275	-15.9294	-25.1867	-37.1799
	140	-24.7401	-13.7727	-27.8335	-48.4345		140	-13.1083	-18.826	-38.0548	-48.0759		140	-21.2789	-18.1449	-28.9345	-39.5168
	150	-24.1101	-13.8144	-30.1615	-50.5514		150	-14.1278	-16.884	-43.1917	-49.5249		150	-22.591	-20.1556	-28.2793	-44.5575
	160	-28.0414	-18.6375	-29.2682	-44.7462		160	-14.8562	-20.7217	-47.9474	-49.9544		160	-22.2615	-21.1565	-32.2737	-44.647
	170	-28.0556	-18.5845	-26.8218	-47.2122		170	-16.3882	-25.0371	-47.6428	-51.8851		170	-22.3607	-25.3606	-30.1876	-46.6521
	180	-28.5147	-16.5425	-32.577	-52.159		180	-19.0559	-30.0181	-51.6362	-58.256		180	-24.1521	-24.8328	-33.5947	-49.0352
	-170	-29.8382	-20.9247	-37.9391	-46.146		-170	-20.1578	-29.2357	-50.9557	-55.1072		-170	-27.2404	-29.6872	-37.8945	-47.4603
	-160	-27.0912	-21.1201	-34.0882	-50.0983		-160	-21.2758	-26.7966	-57.1329	-61.7304		-160	-26.4216	-29.2083	-41.4348	-49.6184
	-150	-25.4267	-20.254	-32.1513	-55.9373		-150	-20.7127	-30.1337	-55.3828	-61.2365		-150	-28.1929	-30.425	-40.881	-55.0504
	-140	-27.9788	-22.2824	-35.991	-55.9382		-140	-22.1772	-29.3962	-58.7672	-69.7451		-140	-27.423	-31.8307	-47.2711	-57.7373
