# Supplementary material for: Mouth-clicks used by blind expert human echolocators – signal description and model based signal synthesis
Source: PLoS Comput Biol. 2017 Aug 31;13(8):e1005670. doi: 10.1371/journal.pcbi.1005670 (PMC5578488; doi:10.1371/journal.pcbi.1005670)
Supplement: S1 Code — (ZIP) [file pcbi.1005670.s004.zip]

Archive with 4 entries (4 files):
- S1 Code/SynthClickGen.m
- S1 Code/SynthParamsEE1.mat
- S1 Code/SynthParamsEE2.mat
- S1 Code/SynthParamsEE3.mat
