# Supplementary material for: Mouth-clicks used by blind expert human echolocators – signal description and model based signal synthesis
Source: PLoS Comput Biol. 2017 Aug 31;13(8):e1005670. doi: 10.1371/journal.pcbi.1005670 (PMC5578488; doi:10.1371/journal.pcbi.1005670)
Supplement: S1 Code — (ZIP) [file pcbi.1005670.s004.zip › S1 Code/SynthClickGen.m]

function [SynthClick, fs] = SynthClickGen(varargin)
%SYNTHCLICKGEN Generate a synthetic click.
%   SYNTHCLICKGEN(EE) Echolocator to simulate ('EE1' or 'EE2')
%   SYNTHCLICKGEN(...,theta) sets the angle (in degrees) for measurement.
%   SYNTHCLICKGEN(...,FS) sets the sampling frequency as FS.
%   SYNTHCLICKGEN(...,DURATION) sets the DURATION of the click in samples.
%   SYNTHCLICKGEN(...,ZPAD) delays click onset by DELAY samples.
%
%   Example:
%       fs = 48000;
%       C = SynthClickGen('EE1',0,fs);
%       soundsc(C,fs);
%
%   written by Galen Reich
%   Supporting S1 Code to "Mouth-Clicks used by Blind Expert Human
%   Echolocators � Signal Description and Model Based Signal Synthesis"
%   by Lore Thaler, Galen M. Reich, Xinyu Zhang, Dinghe Wang, Graeme E. Smith,
%   Zeng Tao, Raja Syamsul Azmir Bin. Raja Abdullah, Mikhail Cherniakov, 
%   Christopher J. Baker, Daniel Kish & Michail Antoniou 


narginchk(0,5);

if nargin == 0
    EE = 'EE1';
    theta = 0;
    fs = 96000;
    duration = 700;
    delay = 0;
elseif nargin == 1
    EE = varargin{1};
    theta = 0;
    fs = 96000;
    duration = 700;
    delay = 0;
elseif nargin == 2
    [EE,theta] = deal(varargin{:});
    fs = 96000;
    duration = 700;
    delay = 0;
elseif nargin == 3
    [EE,theta,fs] = deal(varargin{:});
    duration = 700;
    delay = 0;
elseif nargin == 4
    [EE,theta,fs,duration] = deal(varargin{:});
    delay = 0;
else
    [EE,theta,fs,duration,delay] = deal(varargin{:});
end


load(['SynthParams' EE '.mat']);

time = c-1/fs-delay/fs:1/fs:duration/fs+c-2/fs-delay/fs;

%Envelope
Env = a*exp(-b*time-c).*heaviside(time-c);

reptime=repmat(time,length(f),1);
repphi=repmat(phi.',1,length(time));
f = repmat(f,length(time),1).';
N = repmat(N,length(time),1).';

%Sum of monotones
Mono = cos(2*pi*f.*reptime+repphi).*N;
Mono = sum(Mono,1);

%Cardioid
theta = deg2rad(theta);
Card = -(1+cos(theta+pi))./sqrt((CardA*cos(theta+pi)).^2+(CardB*sin(theta+pi)).^2);
Card = 10.^(Card./10);

%Synthetic Click
SynthClick = Env.*Mono.*Card;
